# Supplementary material for: Single-cell RNA sequencing reveals the suppressive effect of PPP1R15A inhibitor Sephin1 in antitumor immunity
Source: iScience. 2023 Jan 13;26(2):105954. doi: 10.1016/j.isci.2023.105954 (PMC9883195; doi:10.1016/j.isci.2023.105954)
Supplement: Table S1. Single-cell metrics (Information of single-cell metrics before/after filtering by Seurat, including cell number, median genes/UMI counts per cell and fraction reads in cells, related to Figure 1 [file mmc2.xlsx]

## Sheet: Cell_information_raw
Sample name	Estimated Number of Cells	Median Genes per Cell	Fraction Reads in Cells	Median UMI Counts per Cell
Day0_Blood_Normal_1	6998	429	0.632	1514
Day0_Blood_Normal_2	7009	586	0.661	1247
Day0_Blood_Sephin1_1	8595	759	0.73	1677
Day0_Blood_Sephin1_2	7194	930	0.799	2291
Day15_Blood_Normal_1	6759	91	0.797	1606
Day15_Blood_Normal_2	12611	86	0.834	1938
Day15_Blood_Sephin1_1	13951	285	0.833	2633
Day15_Blood_Sephin1_2	29622	192	0.865	1741
Day15_Tumor_Normal_1	4844	1456	0.971	4108
Day15_Tumor_Normal_2	1521	1866	0.967	5497
Day15_Tumor_Sephin1_1	8823	1170	0.968	3172
Day15_Tumor_Sephin1_2	6420	1667	0.966	5258

## Sheet: After_filtering
Sample name	Cells number after RBC removal	Median Genes per Cell after data filtering	Median UMI counts per Cell after data filtering
Day0_Blood_Normal_1	4345	654	1313
Day0_Blood_Normal_2	6324	619.5	1212.5
Day0_Blood_Sephin1_1	8047	779	1673
Day0_Blood_Sephin1_2	6238	988	2290
Day15_Blood_Normal_1	2614	812	1699.5
Day15_Blood_Normal_2	2825	784	1922
Day15_Blood_Sephin1_1	6521	896	2313
Day15_Blood_Sephin1_2	10063	682	1891
Day15_Tumor_Normal_1	4798	1478	4218.5
Day15_Tumor_Normal_2	1508	1882	5589.5
Day15_Tumor_Sephin1_1	8703	1186	3252
Day15_Tumor_Sephin1_2	6378	1683	5310.5
