# Supplementary material for: Single-cell RNA sequencing reveals the suppressive effect of PPP1R15A inhibitor Sephin1 in antitumor immunity
Source: iScience. 2023 Jan 13;26(2):105954. doi: 10.1016/j.isci.2023.105954 (PMC9883195; doi:10.1016/j.isci.2023.105954)
Supplement: Table S2. AddModuleScore gene sets (Gene sets used for AddModuleScore function, related to Figures 3, 5, and 6 [file mmc3.xlsx]

## Sheet: Gene lists
Gene lists used for AddModuleScore
Cyto_score	Cyto_reg_score	NK_pos_cyt_score	NK_act_cyt_score	Treg_diff_score	Macrophage_M1_score	Macrophage_M2_score
Serpinb9	Pnp	Il12a	H60b	Ncor1	Nos2	Arg1
Gzmb	Cd1d1	Il21	H60c	Foxp3	Il12a	Arg2
Ctsc	Il12a	Pvrl2	Il12b	Fut7	Il12b	Il10
Ctsh	Il23a	Cd226	Klrb1c	Il2	Fcgr1	Fcgr2b
	Ptprc	Stat5b	Klre1	Tgfb1	Cd80	Cd163
	H2-T23	Stat5a	Klrk1	Cd28	Cxcl9	Fcer1g
	H2-M3	H2-M3	Lyst	Il2rg	Cxcl10	Cd200r1
	H2-K1	Crtam	Cebpg		Cxcl11	Pdcd1lg2
	B2m	Sh2d1a	Prdx1		Cd86	Cd274
	Tap1	Lag3	Ptpn6		Il1a	Marco
	Tap2	Cadm1			Il1b	Csf1r
	Il12b	Klrb1c			Il6	Mrc1
	P2rx7	Klre1			Tnf	Il1rn
	Abcb9	Klrk1			H-2	Il1r2
	H2-D1				Ccl5	Il4ra
	Xcl1				Irf5	Ccl4
					Irf1	Ccl20
					Cd40	Ccl17
					Ido1	Ccl22
					Kynu	Ccl24
					Ccr7	Lyve1
						Vegfa
						Vegfb
						Vegfc
						Vegfd
						Egf
						Ctsa
						Ctsb
						Ctsc
						Ctsd
						Tgfb1
						Tgfb2
						Tgfb3
						Mmp14
						Mmp19
						Mmp9
						Clec7a
						Wnt7b
						Fasl
						Tnfsf12
						Tnfsf8
						Cd276
						Vtcn1
						Msr1
						Fn1
						Irf4
