# Supplementary material for: Single-cell RNA sequencing reveals the suppressive effect of PPP1R15A inhibitor Sephin1 in antitumor immunity
Source: iScience. 2023 Jan 13;26(2):105954. doi: 10.1016/j.isci.2023.105954 (PMC9883195; doi:10.1016/j.isci.2023.105954)
Supplement: Table S3. Adjusted p values (p values before/after adjustment between groups, related to Figures 3, 5, and 6 [file mmc4.xlsx]

## Sheet: Adjusted p value in figures
Cell type	Score type	Tissue	p.adjust	pvalue	Figure
Cd8+ T cells	Cyto_score	Blood_Day0	0.322412	0.291211	Figure 3B
Cd8+ T cells	Cyto_score	Blood_Day15	0.260914	0.227248
Cd8+ T cells	Cyto_score	Tumor_Day15	0.0487372	0.0330155
Cd8+ T cells	Cyto_reg_score	Blood_Day0	3.24423e-10	5.23263e-11	Figure 3C
Cd8+ T cells	Cyto_reg_score	Blood_Day15	3.42896e-38	1.10612e-39
Cd8+ T cells	Cyto_reg_score	Tumor_Day15	0.000490111	0.000215553
NK cells	NK_pos_reg_cyt_score	Blood_Day0	0.0163067	0.00894237	Figure 3D
NK cells	NK_pos_reg_cyt_score	Blood_Day15	1.21797e-06	3.14314e-07
NK cells	NK_pos_reg_cyt_score	Tumor_Day15	3.35066e-06	1.08086e-06
NK cells	NK_act_cyt_score	Blood_Day0	0.108796	0.0842288	Figure 3E
NK cells	NK_act_cyt_score	Blood_Day15	0.0114197	0.00589405
NK cells	NK_act_cyt_score	Tumor_Day15	0.000490111	0.000221341
Cd4+ T cells	Treg_diff_score	Blood_Day0	1.93887e-05	6.87985e-06	Figure S3C
Cd4+ T cells	Treg_diff_score	Blood_Day15	0.0460023	0.0296789
Cd4+ T cells	Treg_diff_score	Tumor_Day15	0.0787471	0.055885
Macrophages	M1_to_M2	Blood_Day0	0.248461	0.208387	Figure 5E
Macrophages	M1_to_M2	Blood_Day15	3.35066e-06	1.05181e-06
Macrophages	M1_to_M2	Tumor_Day15	3.9462e-17	2.54594e-18
Ace+_Mac	M1_to_M2	All	0.719966	0.696742	Figure 5F
C1qb+_Mac	M1_to_M2	All	1.30021e-15	1.67769e-16
Chil3+_Mac	M1_to_M2	All	0.0796858	0.0591217
Fn1+_Mac	M1_to_M2	All	0.18964	0.152936
Fscn1+_Mac	M1_to_M2	All	0.0114197	0.00578388
Hcar2+_Mac	M1_to_M2	All	1	1
Ifitm6+_Mac	M1_to_M2	All	0.0426543	0.026143
Retnla+_Mac	M1_to_M2	All	0.402315	0.376359
Spp1+_Mac	M1_to_M2	All	1.1871e-07	2.29762e-08
TCR_mac	M1_to_M2	Conventional vs TCR mac. Normal	0.000400733	0.000155122	Figure 6E
TCR_mac	M1_to_M2	Conventional vs TCR mac. Sephin1	0.0218517	0.0126881
TCR_mac	M1_to_M2	Normal vs Sephin1. Conventional mac	9.35845e-17	9.05656e-18
TCR_mac	M1_to_M2	Normal vs Sephin1. TCR mac	5.48351e-07	1.23821e-07
